# Supplementary material for: Development of a Physical Therapy-Based Exercise Program for Adults with Down Syndrome
Source: Int J Environ Res Public Health. 2023 Feb 18;20(4):3667. doi: 10.3390/ijerph20043667 (PMC9960831; doi:10.3390/ijerph20043667)
Supplement: Supplementary file 1 [file ijerph-20-03667-s001.zip]

Archive with 1 entries (1 files):
- ijerph-2125604-supplementary.pdf
